# Supplementary material for: Exploring the role of learning goal orientation, instructor reputation, parasocial interaction, and tutor intervention in university students’ MOOC retention: A TAM-TRA based examination
Source: PLoS One. 2024 Sep 12;19(9):e0299014. doi: 10.1371/journal.pone.0299014 (PMC11392337; doi:10.1371/journal.pone.0299014)
Supplement: S1 Dataset — (XLSX) [file pone.0299014.s001.xlsx]

## Sheet: dataset
Gender	Majors	Education	LGO1	LGO2	LGO3	LGO4	LGO5	IR1	IR2	PSI1	PSI2	PSI3	PSI4	PU1	PU2	PU3	PU4	LA1	LA2	LA3	LA4	LA5	LA6	LA7	LA8	LA9	LA10	LA11	TI1	TI2	TI3	TI4	TI5	CR1	CR2	CR3
2	1	2	4	4	4	4	4	2	1	3	5	4	5	5	4	4	4	3	3	4	4	4	3	3	3	2	4	4	5	4	5	5	5	4	4	3
1	2	1	5	4	5	3	3	2	2	3	4	4	4	3	3	4	4	4	3	3	3	3	3	5	3	2	3	2	4	5	4	5	5	3	3	4
2	1	1	3	5	5	5	4	5	5	4	4	3	3	5	5	5	4	4	2	4	4	4	3	4	2	2	4	5	5	2	4	5	4	3	3	3
1	1	2	4	5	5	4	5	5	5	4	4	4	4	5	5	5	5	4	2	4	4	4	3	3	3	3	3	3	3	2	3	2	3	5	4	4
2	2	2	4	4	5	4	5	5	5	3	4	4	4	4	5	5	5	5	5	5	4	5	5	5	5	5	5	5	4	3	4	4	4	3	4	4
2	2	2	5	4	4	5	4	5	4	4	3	4	3	2	3	4	5	4	4	4	3	4	4	2	4	4	4	4	3	4	3	4	3	3	3	3
1	1	1	3	3	4	3	4	4	4	3	4	4	4	5	4	4	5	5	4	4	4	5	4	4	3	5	5	2	4	3	4	3	3	3	5	4
1	2	1	4	4	4	4	3	3	5	3	4	4	4	5	4	5	5	3	5	5	5	5	5	5	4	5	5	5	4	3	3	3	3	5	5	3
1	2	2	2	1	2	1	2	3	3	3	3	3	3	4	4	3	3	1	3	2	2	2	5	3	2	3	2	3	3	2	3	2	3	3	4	3
2	1	1	3	3	3	1	1	5	5	4	4	3	3	4	4	4	4	5	5	3	3	4	3	3	2	4	4	4	5	5	4	4	5	4	4	4
2	2	2	3	3	4	3	3	3	3	2	2	2	3	4	3	5	3	1	4	5	1	4	4	2	4	3	3	3	3	2	3	3	3	4	5	5
1	2	1	3	5	4	5	5	5	5	4	4	4	4	5	5	5	5	4	4	5	3	4	4	4	4	4	4	4	5	5	5	5	5	4	4	4
1	3	2	4	4	4	5	5	5	5	4	3	3	4	4	4	4	4	3	3	5	3	3	3	3	3	4	3	3	5	4	5	5	4	5	5	5
2	2	2	5	4	4	5	4	5	4	4	3	4	3	2	3	4	5	4	4	4	4	4	4	5	4	3	2	3	3	4	3	4	3	3	3	3
2	1	1	2	2	3	4	3	3	5	3	4	4	4	4	5	4	5	3	4	5	5	4	5	3	4	3	3	3	4	3	4	3	4	3	5	4
1	1	2	2	2	1	1	2	3	3	4	3	3	3	3	3	3	5	2	2	4	2	2	2	3	3	3	3	3	3	3	3	3	3	4	3	4
2	2	1	3	3	4	3	3	1	2	4	3	3	3	4	4	3	3	2	3	2	3	3	3	3	3	2	3	3	3	2	3	2	3	4	4	4
2	2	2	5	5	4	5	5	3	5	5	5	4	4	5	5	5	4	4	4	4	4	4	4	4	4	4	4	4	5	5	5	5	5	4	5	4
1	2	1	2	1	1	2	1	4	4	4	5	3	5	5	4	5	5	4	4	5	5	4	4	5	4	3	3	3	5	5	5	5	5	5	5	5
2	2	1	1	1	1	1	1	3	3	3	3	3	3	1	1	1	1	2	1	2	2	2	2	1	2	2	2	2	5	5	5	5	4	3	1	1
1	2	2	5	5	5	5	5	2	1	2	1	1	2	3	3	3	3	3	3	3	3	3	3	3	3	3	3	3	2	2	2	2	3	4	3	4
2	1	1	2	2	2	3	2	4	4	3	3	4	3	4	4	3	4	3	3	3	4	3	3	3	2	3	3	4	5	5	5	5	4	3	3	4
2	1	2	2	2	3	4	3	5	5	5	4	4	4	5	5	4	4	2	2	2	3	2	2	2	3	2	3	3	3	2	3	2	3	5	4	5
1	1	1	5	5	5	5	5	4	4	3	3	4	4	4	3	4	4	4	5	5	4	5	4	4	5	4	5	4	3	3	4	5	4	4	4	4
2	2	1	5	2	5	2	2	4	3	3	4	4	3	4	4	4	3	4	3	5	3	4	3	4	2	4	3	4	5	5	5	5	4	4	5	5
1	1	1	5	4	4	3	5	5	3	4	4	5	4	4	4	4	4	4	5	4	5	5	4	5	4	5	4	5	4	3	4	4	3	4	4	3
2	2	1	5	5	4	5	4	4	1	4	5	3	5	5	2	1	4	5	4	5	3	4	5	4	4	4	4	4	4	5	5	5	4	4	4	3
2	2	2	5	5	4	5	5	5	5	4	3	3	4	5	5	5	5	4	4	4	4	4	4	4	4	4	4	4	3	4	4	3	3	3	4	4
2	2	1	4	5	5	5	5	5	4	5	5	4	3	5	5	5	5	5	5	5	5	5	4	5	5	5	5	5	4	4	4	4	4	4	4	3
2	2	2	2	3	2	3	2	3	5	4	4	4	4	2	2	2	3	3	3	4	3	3	3	2	3	4	3	2	2	2	2	2	3	4	3	4
1	1	2	5	5	4	4	5	4	4	4	4	5	4	5	5	4	5	1	1	3	2	3	3	2	2	2	2	4	1	1	2	1	1	4	3	5
1	1	1	5	5	4	5	3	4	4	3	4	4	3	3	5	4	5	5	5	5	4	4	4	3	5	4	5	3	3	3	3	3	4	4	4	4
1	2	1	4	5	5	3	5	5	5	4	4	4	4	4	4	4	4	4	4	5	3	4	4	4	4	4	4	4	4	5	4	4	4	4	4	5
2	2	1	4	5	4	4	5	5	4	4	5	5	4	5	5	5	5	5	5	5	4	5	5	5	5	5	5	5	5	4	5	5	4	5	5	4
2	2	1	4	3	4	5	3	4	4	3	3	3	3	4	4	4	4	3	3	5	5	3	3	3	5	4	3	4	3	3	4	3	4	4	4	4
2	2	1	4	4	4	5	4	4	4	4	4	5	4	4	4	4	4	4	5	4	4	4	4	4	4	4	4	5	3	4	4	3	3	4	4	3
2	1	2	5	5	5	3	5	4	4	3	3	2	2	4	3	4	4	4	4	4	3	4	4	2	4	3	5	5	3	3	3	3	3	4	5	4
1	1	1	1	2	2	1	2	2	3	4	5	5	5	3	3	3	3	4	4	5	3	4	2	4	3	3	4	4	5	5	5	5	5	5	5	5
2	2	2	4	4	5	4	5	4	4	4	4	5	4	5	5	5	5	3	3	4	4	4	3	5	3	3	3	3	3	4	3	4	3	3	3	3
2	2	1	4	4	5	4	4	3	3	2	3	3	3	3	4	3	4	3	3	5	3	3	3	3	3	4	3	4	2	2	3	2	2	4	4	5
2	1	1	3	4	4	3	4	5	2	5	4	4	4	3	4	4	5	4	4	5	4	3	3	3	5	4	3	4	5	5	5	5	5	4	4	4
2	3	2	3	3	3	4	5	4	4	4	3	3	4	4	3	4	4	3	4	4	4	5	3	2	4	4	4	4	4	4	4	5	4	4	4	4
2	1	2	2	4	3	4	4	4	4	4	3	5	3	4	4	4	4	4	4	4	3	4	3	3	5	5	2	4	3	4	4	4	4	4	4	3
1	1	1	4	4	4	4	3	5	5	3	3	3	3	3	5	4	5	4	4	4	3	4	3	5	4	3	4	2	2	2	3	2	2	2	2	5
1	1	2	2	5	5	5	4	2	2	5	4	4	5	4	4	4	4	4	1	4	3	3	3	3	3	3	3	3	1	1	3	1	2	1	1	1
1	1	1	5	5	5	4	5	5	5	4	4	5	5	5	4	3	5	5	5	5	5	4	5	5	5	5	5	5	5	4	5	5	4	5	5	5
2	1	1	5	5	4	5	4	5	5	4	5	5	5	5	5	5	5	5	5	5	5	5	4	5	5	5	5	5	5	5	5	5	5	5	4	5
1	2	2	1	2	1	1	2	5	4	2	1	1	1	3	3	3	3	5	1	2	1	2	2	3	2	3	2	3	2	2	3	2	3	5	2	5
1	1	1	5	5	4	5	5	2	3	4	5	5	5	5	2	1	4	3	3	4	4	4	3	4	2	2	4	5	2	4	3	2	3	5	4	5
2	2	1	5	4	4	5	4	4	5	4	3	4	3	4	4	5	4	5	5	5	2	5	5	5	3	5	5	5	3	3	3	3	4	4	4	4
2	2	2	2	2	1	2	1	3	3	4	3	3	3	3	3	3	3	3	2	2	3	3	2	2	4	2	2	3	4	4	4	4	4	2	3	4
1	2	2	3	4	4	3	4	3	3	4	3	3	4	4	4	4	4	4	4	5	3	4	3	3	2	5	4	4	4	5	4	5	5	5	5	5
1	2	1	5	5	5	5	5	1	3	2	1	1	1	3	3	3	3	2	3	3	3	3	2	3	3	3	3	2	5	5	5	5	4	3	3	4
2	1	1	2	2	2	2	1	1	2	2	2	3	3	3	3	3	4	1	1	3	1	1	2	1	2	1	2	1	5	5	5	5	4	1	1	1
1	1	2	3	2	3	2	2	5	5	4	5	5	5	5	5	5	5	4	5	4	4	4	4	4	4	4	4	5	3	2	3	2	3	5	2	1
1	1	2	2	2	1	1	2	3	3	4	3	3	3	3	3	3	5	5	3	1	2	1	3	2	3	2	3	3	3	3	3	3	3	4	3	4
2	2	1	4	4	4	5	4	4	4	4	4	5	4	4	4	4	4	4	5	4	5	4	4	5	4	5	3	3	3	4	4	3	3	4	4	3
1	2	2	3	4	4	5	5	4	3	4	5	3	5	3	5	4	5	4	5	4	4	5	5	5	3	5	5	5	5	5	5	5	5	5	4	4
2	3	1	5	5	5	5	5	5	5	4	3	4	4	5	5	5	5	5	5	5	4	5	5	5	5	5	5	5	5	5	4	4	5	5	5	4
2	1	2	3	4	4	4	4	5	5	4	4	3	4	4	3	4	4	4	5	4	4	5	4	3	4	3	3	3	3	3	3	3	3	3	3	3
1	1	1	3	3	4	3	3	5	5	4	4	3	3	4	5	4	3	4	5	3	4	4	3	4	4	2	4	5	4	5	5	5	4	3	4	4
2	1	1	5	5	4	5	4	5	5	4	5	5	5	5	5	5	5	5	5	5	5	4	5	5	5	5	5	5	5	4	4	5	5	4	5	4
1	2	2	5	5	5	5	4	3	4	4	5	5	5	4	4	4	4	5	5	5	4	5	5	5	5	5	5	5	5	5	5	5	5	4	4	5
1	2	2	2	1	2	1	2	1	1	1	2	2	1	1	1	1	1	2	1	1	1	1	2	3	1	1	1	1	5	5	4	4	5	4	3	1
2	2	2	2	4	4	4	4	5	5	5	3	5	4	5	5	5	5	3	2	5	3	3	4	3	2	1	5	5	5	4	5	5	4	5	5	5
1	1	2	2	4	4	2	4	5	5	4	4	3	4	5	4	5	4	4	5	4	4	5	5	5	3	5	5	5	2	3	3	3	3	3	4	3
2	3	2	3	3	3	4	5	4	4	4	3	3	4	4	3	4	4	3	4	5	4	5	3	5	4	3	2	3	4	4	4	5	4	4	4	4
2	1	1	3	4	3	3	3	5	5	4	4	5	5	4	5	5	5	5	4	5	5	5	5	5	5	5	5	5	4	5	4	4	4	4	4	3
2	1	1	4	4	5	3	4	5	1	4	4	5	4	4	4	4	4	4	5	5	4	4	4	4	3	5	5	4	4	5	4	5	5	5	5	5
2	2	2	4	4	4	5	3	4	5	4	4	3	3	4	4	5	5	5	5	5	5	3	3	4	5	4	4	4	4	5	5	5	4	3	4	4
2	2	2	4	4	5	4	5	5	5	3	4	4	4	4	5	5	5	5	5	5	4	5	5	5	5	5	5	5	4	3	4	4	4	3	5	3
1	2	1	2	2	2	1	2	1	2	3	3	3	4	3	4	3	1	2	1	2	1	2	2	2	2	1	1	1	2	2	3	3	3	2	3	2
1	1	1	1	2	2	2	2	3	3	2	2	2	2	3	3	3	5	2	1	2	1	2	2	2	2	2	2	2	5	5	5	5	4	2	2	2
1	1	1	5	3	5	3	3	4	5	4	4	3	3	4	4	5	5	5	4	5	4	5	4	5	4	5	5	3	5	5	4	4	5	5	5	3
2	1	1	4	4	4	3	4	4	5	5	4	4	4	4	4	4	4	4	5	5	5	5	5	5	5	5	5	5	5	5	5	5	5	5	5	5
1	1	2	3	5	5	3	5	5	5	5	4	4	3	4	5	5	5	4	3	4	4	5	4	4	4	3	3	5	3	3	4	3	3	5	5	5
1	2	1	4	4	3	4	4	5	3	3	4	4	4	5	4	5	5	5	4	4	5	4	5	5	5	5	5	5	5	5	5	4	4	5	5	4
2	2	1	5	5	5	5	3	5	4	4	5	5	5	5	4	3	5	5	5	5	5	5	4	5	5	5	5	5	5	5	5	5	5	4	4	4
1	1	1	2	4	3	3	4	5	5	3	3	4	3	2	2	5	5	3	3	4	4	4	3	4	2	2	4	5	5	4	4	4	4	3	3	3
1	3	1	5	5	5	5	5	5	5	2	1	1	1	1	3	1	1	5	4	4	4	5	4	4	4	4	4	4	2	2	3	3	3	4	4	4
2	2	1	4	4	3	4	4	5	3	3	4	4	4	4	4	5	5	5	4	5	4	5	4	4	5	4	5	4	2	4	4	4	4	4	4	5
2	1	1	4	4	4	4	4	3	3	2	2	2	3	3	3	3	4	1	3	1	2	1	3	2	2	2	2	2	5	4	5	5	5	1	1	1
2	1	1	3	4	3	4	4	4	2	4	3	4	3	4	4	4	4	4	3	5	3	4	3	5	4	3	2	1	5	5	5	5	4	3	3	4
2	2	2	2	2	3	2	2	3	4	3	4	4	3	4	4	3	4	3	3	3	4	3	3	3	5	4	3	2	3	2	3	2	3	4	4	5
2	2	2	4	4	3	3	3	5	2	3	3	3	3	1	3	3	1	1	3	1	2	1	3	2	2	2	2	2	5	4	5	5	5	1	1	1
1	2	2	3	4	4	3	4	4	5	4	5	5	3	4	5	5	5	4	5	5	5	5	5	5	5	5	5	5	5	4	4	5	5	4	4	5
2	2	2	1	2	2	1	1	5	4	4	4	4	4	5	4	4	4	5	4	3	3	4	3	3	4	3	4	4	4	4	4	4	4	5	5	5
2	1	2	3	2	2	3	2	5	5	4	4	4	4	2	2	4	2	2	3	4	2	2	4	3	2	4	4	2	4	5	4	4	4	1	1	1
2	1	2	5	3	3	4	3	5	4	3	4	4	4	5	4	5	4	3	5	5	5	5	5	5	5	5	5	5	5	4	4	5	5	5	4	4
2	2	2	4	4	4	4	3	4	3	3	3	4	4	4	4	4	3	4	1	4	4	5	4	4	3	4	3	3	3	3	3	3	3	3	3	3
1	1	1	5	4	4	5	4	4	1	5	3	3	4	4	3	3	5	4	4	2	4	5	4	5	4	3	2	2	4	4	4	5	4	5	4	3
1	1	1	5	5	5	4	5	4	1	5	5	4	5	4	4	5	5	4	5	4	5	4	5	4	3	5	5	5	4	4	4	4	4	4	4	3
1	1	1	3	4	4	3	3	5	3	4	3	3	3	3	4	3	3	4	3	3	3	3	3	3	3	3	3	4	3	3	3	3	3	3	3	3
2	2	1	3	3	3	3	3	3	3	4	3	3	4	3	4	3	3	3	3	3	3	4	2	3	3	3	3	3	5	4	5	5	5	4	3	4
1	1	2	3	3	3	3	4	4	4	3	3	3	4	3	5	4	3	3	3	4	3	3	3	3	3	3	3	4	2	3	3	2	3	3	3	3
1	2	1	5	4	4	5	5	5	5	3	5	5	5	4	5	4	5	5	5	5	4	5	5	5	5	5	5	5	4	4	4	4	4	3	5	4
1	2	1	3	3	5	5	3	5	3	4	4	5	5	4	4	5	5	4	5	4	5	5	4	4	3	5	5	5	2	3	5	3	3	4	4	3
2	1	2	5	5	4	5	5	5	4	5	4	4	4	5	5	5	5	5	5	5	5	5	4	5	5	5	5	5	5	5	5	5	5	5	5	5
1	1	1	3	2	2	2	2	5	5	4	4	3	3	4	3	4	3	4	1	4	3	3	5	5	4	2	4	4	4	5	4	5	4	4	4	3
1	2	2	3	3	3	3	3	3	3	4	4	4	3	3	5	4	3	3	3	4	3	4	3	3	3	4	3	3	3	3	3	3	3	4	4	4
1	2	2	5	4	4	5	5	4	5	3	3	4	3	4	4	4	4	4	5	4	5	5	4	5	5	4	4	4	2	3	3	2	3	3	4	3
2	2	2	3	3	4	3	3	3	3	2	2	2	3	4	4	3	4	1	4	5	1	4	4	2	4	3	3	3	3	2	3	3	3	4	5	5
2	1	1	4	4	4	4	4	4	5	4	4	5	4	5	5	5	5	2	2	2	2	2	3	2	2	4	3	2	2	4	3	2	3	5	4	3
1	2	2	1	2	1	1	2	5	4	2	1	1	1	3	3	3	3	3	2	4	2	1	1	3	2	4	3	2	1	3	3	3	3	5	2	5
1	2	1	5	5	4	5	5	4	5	4	4	3	3	4	4	5	5	2	2	2	3	2	2	3	2	1	3	3	1	2	1	1	1	5	4	5
2	1	1	2	2	2	2	2	1	1	3	2	2	2	2	3	4	5	2	2	2	2	1	1	1	1	1	1	3	1	5	3	1	3	3	3	4
2	1	2	5	5	4	4	5	5	5	2	1	1	2	1	2	1	2	4	4	3	3	4	4	4	3	5	4	3	5	4	5	5	5	2	3	3
2	2	1	3	4	3	5	3	5	5	5	3	5	4	4	4	4	4	5	4	5	5	4	5	5	5	5	4	5	4	5	5	5	4	4	3	5
1	2	2	3	3	3	3	3	5	5	4	3	5	4	4	4	4	5	4	4	4	5	4	5	4	5	5	5	4	4	4	3	4	5	4	3	5
2	2	2	5	4	5	5	4	3	3	4	3	4	3	4	4	4	3	4	4	3	4	4	3	4	4	2	5	4	4	4	4	5	4	4	4	4
1	1	1	4	4	3	3	4	2	1	4	4	3	4	3	4	4	4	2	3	3	4	3	3	3	3	3	3	3	2	2	2	2	3	3	3	3
2	1	2	5	5	5	4	4	5	2	4	3	4	3	5	4	5	4	4	4	4	5	5	4	5	5	4	3	3	5	5	4	4	5	4	4	3
1	2	2	5	5	5	5	5	2	1	2	1	1	2	3	3	3	3	3	3	3	3	3	3	3	3	3	3	3	2	2	2	2	3	4	3	4
1	1	1	4	4	5	5	4	3	3	3	4	4	3	5	4	4	5	5	2	5	5	5	2	3	3	4	5	5	5	4	4	5	5	5	2	5
1	1	1	2	2	3	3	2	5	5	4	4	3	3	4	4	4	3	4	4	3	4	4	3	4	4	4	4	4	5	5	5	5	4	4	5	4
2	1	1	3	3	3	3	4	1	2	1	2	2	1	3	3	3	4	1	1	2	1	2	2	2	1	2	1	2	5	5	5	5	4	5	2	1
1	1	2	4	4	5	3	5	4	3	4	4	5	4	4	3	4	4	4	5	3	4	4	3	4	4	2	4	5	5	4	4	4	4	4	4	3
2	2	1	1	1	1	3	2	5	4	5	4	4	4	4	5	4	5	5	5	3	3	4	3	4	3	4	4	3	4	5	4	4	4	5	5	2
1	2	1	3	3	5	5	3	5	3	4	4	5	5	4	4	5	5	4	5	4	5	5	4	4	3	5	5	5	3	3	3	3	4	4	4	3
2	1	1	2	3	3	2	3	3	3	2	2	3	2	4	4	3	3	2	3	4	2	3	1	3	2	3	3	3	3	2	3	2	3	5	2	5
2	1	1	3	2	1	3	2	3	4	3	4	4	3	3	5	4	3	3	3	3	3	3	3	3	3	3	3	3	2	3	3	2	3	3	3	4
2	3	1	4	3	4	5	4	5	4	3	4	3	4	4	4	3	5	5	4	5	4	4	5	4	5	5	4	5	5	4	4	5	5	5	5	3
1	1	1	3	3	3	3	3	2	3	4	3	3	4	3	4	5	3	3	3	3	3	3	3	3	3	3	3	3	5	3	4	4	4	4	4	4
2	2	2	5	5	4	5	3	3	2	4	4	4	4	3	3	3	4	4	4	3	4	4	3	4	4	4	4	4	4	4	4	4	4	4	4	4
2	1	2	3	2	2	3	2	5	5	4	4	4	4	2	2	4	2	2	3	4	2	2	4	3	2	4	4	2	4	5	4	4	4	1	1	1
2	1	1	5	4	3	3	5	3	5	4	4	4	5	4	4	4	5	5	4	5	4	5	4	5	5	5	4	5	5	5	5	5	5	4	5	4
1	2	1	3	2	3	4	2	3	3	3	3	3	3	3	3	3	5	3	2	3	2	3	3	3	3	3	3	3	3	3	3	2	3	3	3	3
1	1	1	3	2	2	2	2	5	5	4	4	3	3	4	3	4	3	3	4	4	4	4	3	4	2	4	3	4	4	5	4	5	4	4	4	3
1	1	2	2	4	4	2	4	5	5	4	4	3	4	5	4	5	4	5	5	5	4	3	5	5	5	4	4	4	5	5	4	3	4	3	4	3
2	3	1	3	1	1	3	2	3	4	3	3	3	3	3	3	3	5	3	3	3	2	3	3	3	3	3	3	3	4	3	2	2	2	4	4	4
2	2	1	5	5	5	5	4	3	5	4	5	5	5	4	5	4	5	4	1	4	3	3	5	3	3	4	3	3	5	4	4	4	4	5	5	3
2	2	1	1	3	4	2	3	5	5	4	5	5	5	5	5	5	5	2	3	4	2	2	4	3	2	4	4	2	5	5	5	5	5	5	3	4
1	1	1	2	2	2	3	4	4	3	3	4	4	3	3	4	3	3	3	3	4	3	4	2	3	3	3	3	3	3	3	3	3	3	3	4	4
2	1	1	3	4	4	3	4	4	5	3	4	4	4	4	3	4	5	5	5	5	3	4	5	5	3	5	5	4	4	3	4	4	4	5	5	4
1	3	2	5	5	5	4	5	1	3	5	4	5	5	3	4	4	5	5	4	5	3	4	5	5	5	4	3	3	5	4	5	5	5	5	4	4
1	1	1	5	3	5	3	3	4	5	4	4	3	3	4	4	5	5	5	5	4	4	4	4	5	4	4	5	5	5	5	5	4	4	5	5	3
1	1	1	3	5	4	5	5	2	3	4	5	5	5	5	2	1	4	5	4	5	4	5	5	5	4	5	5	5	5	1	3	1	3	4	5	4
2	2	1	5	5	3	3	5	5	5	4	5	5	5	5	4	5	5	5	5	3	3	4	3	2	4	3	2	2	5	5	5	5	5	4	5	4
1	1	1	2	2	2	2	2	3	3	1	2	2	2	3	4	3	1	2	2	2	2	1	1	1	1	1	1	3	5	5	5	5	4	2	2	3
1	1	1	3	3	2	3	3	3	5	4	4	3	4	4	4	4	4	4	4	3	3	4	4	3	4	3	3	3	2	2	3	2	3	3	3	4
2	1	1	3	2	3	2	2	3	3	5	4	4	5	1	3	3	1	3	2	4	2	1	1	2	3	2	1	2	3	3	2	3	2	5	2	1
2	2	2	4	4	5	5	3	5	5	4	3	4	4	5	4	3	5	2	3	2	2	2	2	2	3	2	2	3	5	4	5	5	3	5	5	3
2	2	1	4	4	4	5	3	4	5	4	4	5	4	5	5	4	5	4	5	5	5	4	4	5	3	5	5	5	4	4	4	3	3	5	5	4
2	2	2	1	2	2	1	2	4	3	2	2	3	2	3	3	3	3	1	3	1	2	1	3	2	2	2	2	2	5	4	5	5	5	2	2	2
1	2	2	5	4	4	5	5	5	4	3	2	2	3	4	4	4	4	3	4	5	5	4	5	3	5	5	3	5	5	5	5	5	5	5	4	4
1	1	2	2	1	2	2	1	4	1	3	3	4	3	3	3	3	3	3	3	1	1	3	2	3	3	3	2	3	3	2	3	2	3	3	4	3
1	1	1	5	5	5	4	5	4	1	5	5	5	5	3	3	3	3	4	5	5	5	5	5	5	5	5	5	5	4	4	4	4	4	5	4	3
2	1	1	3	5	5	3	4	3	3	5	4	3	3	4	4	4	4	5	3	4	5	5	4	4	4	4	4	4	4	5	4	4	4	5	5	5
2	2	2	2	4	4	4	4	5	5	5	3	5	4	5	5	5	5	2	3	2	2	2	2	2	2	4	3	2	5	4	5	5	4	5	5	5
2	1	2	3	4	3	3	4	4	4	3	4	4	4	5	4	5	4	5	4	5	4	4	5	4	5	4	5	4	3	4	4	3	4	5	5	4
2	3	2	4	4	2	3	4	1	1	2	1	1	2	3	2	3	3	1	2	1	2	2	1	1	2	1	2	1	5	5	5	5	4	4	3	1
2	2	1	1	3	4	2	3	5	5	4	5	5	5	5	5	5	5	2	2	3	2	3	2	4	3	2	1	2	5	5	5	5	5	5	2	5
2	1	1	4	4	3	3	4	4	3	3	4	4	3	3	5	4	3	3	3	3	4	3	4	5	4	2	4	4	5	5	5	5	4	4	4	3
1	2	1	3	3	3	3	3	2	3	4	3	3	4	4	4	3	4	3	3	3	3	3	3	3	3	3	3	3	5	5	5	5	4	4	4	4
1	1	2	2	2	2	2	2	1	1	1	1	1	1	1	1	3	2	2	1	1	1	1	2	2	1	1	1	1	5	4	5	5	5	2	1	2
2	1	1	5	5	5	3	4	2	3	4	4	4	4	3	3	3	4	5	2	5	5	5	5	5	3	5	5	5	4	3	4	4	3	5	5	5
2	2	1	4	5	2	4	5	3	3	4	4	4	4	5	4	4	5	5	3	5	3	3	5	4	4	4	4	4	3	4	4	4	4	5	4	3
2	1	1	5	5	4	5	5	5	5	4	3	3	4	5	5	5	5	4	4	4	4	4	4	4	4	4	4	4	4	5	4	5	5	5	5	4
2	2	1	4	4	3	3	4	5	5	5	4	4	3	4	5	5	5	4	5	5	5	5	5	5	5	5	5	5	3	3	3	3	3	3	5	4
2	1	2	2	3	3	2	3	3	5	4	3	5	3	4	4	4	4	4	3	5	3	4	2	3	3	3	3	5	2	3	3	3	3	4	3	4
2	2	1	1	1	1	3	2	5	5	5	4	5	5	4	4	4	4	3	4	4	5	5	4	4	4	4	4	5	5	5	5	5	5	4	5	4
1	1	2	2	2	3	3	2	3	3	4	4	3	3	3	3	3	4	2	1	3	2	2	2	3	2	2	2	2	3	3	4	3	4	2	2	5
1	2	1	3	4	3	5	3	3	4	3	4	4	4	5	4	4	5	4	3	4	4	5	3	3	3	5	4	4	5	4	4	5	4	4	4	4
2	1	1	1	1	3	2	1	5	5	3	4	4	4	4	3	4	3	4	4	3	3	4	4	5	4	3	2	1	4	3	4	3	3	4	4	4
2	2	1	4	4	5	4	4	3	3	2	3	3	3	3	4	3	4	3	3	4	4	4	3	2	4	3	3	3	2	2	2	2	3	4	4	5
1	1	2	4	4	4	5	5	2	2	4	5	5	5	5	5	5	5	4	5	5	2	5	5	3	5	3	3	5	5	5	5	4	4	5	5	4
1	2	1	5	5	5	4	5	4	5	4	5	5	4	4	5	4	5	4	3	4	3	3	4	3	3	3	3	3	4	4	4	4	4	4	3	4
2	2	1	4	4	3	4	4	5	3	3	4	4	4	4	4	5	5	5	4	5	5	5	2	4	4	5	4	4	2	4	4	4	4	4	4	5
1	2	2	4	3	3	4	5	4	5	4	5	4	5	5	5	5	5	3	1	5	3	4	5	3	2	4	3	3	3	3	4	3	4	5	4	5
2	1	2	2	2	2	3	4	5	5	3	2	2	3	5	5	4	3	3	3	4	4	4	3	3	3	3	3	3	2	2	2	2	2	3	3	3
1	2	1	5	5	5	4	4	4	4	4	4	4	4	4	5	4	4	5	5	5	4	4	4	5	3	5	5	5	4	4	4	4	4	4	4	3
1	2	1	3	5	4	5	5	5	5	4	4	4	4	5	5	5	5	5	5	5	5	5	4	5	5	5	5	5	5	5	5	5	5	4	4	4
1	2	1	2	2	2	2	2	3	3	1	2	2	2	3	3	4	3	1	1	3	2	1	3	2	2	2	2	2	5	5	5	5	4	3	3	1
1	2	1	3	3	3	3	3	3	3	3	4	4	3	3	5	4	3	3	3	3	3	4	2	3	3	3	3	3	2	2	3	2	3	3	3	3
2	2	2	3	3	4	3	3	3	5	3	3	4	4	4	3	4	4	4	4	2	4	5	4	5	4	3	2	2	3	3	4	3	4	4	5	4
1	2	2	3	3	3	4	3	3	3	3	3	3	3	3	4	3	3	2	2	3	1	2	2	2	2	2	2	2	5	5	5	5	4	2	3	2
1	1	2	4	3	3	3	3	3	3	4	4	5	4	4	4	4	3	3	3	5	2	4	3	4	2	3	3	3	3	3	3	3	3	3	3	3
2	2	2	5	3	3	4	3	4	4	4	4	3	4	4	3	4	4	4	4	3	3	4	4	4	3	3	4	4	3	4	4	3	3	3	3	4
1	1	1	5	5	2	4	5	5	4	4	4	4	5	4	5	5	5	2	3	2	2	2	2	2	3	2	3	2	5	4	4	5	5	5	4	3
1	2	1	5	5	5	4	4	5	5	4	2	5	2	2	3	4	5	4	5	5	5	3	3	4	5	4	3	5	5	3	4	3	3	3	4	3
2	1	2	5	4	5	4	3	2	5	3	4	4	4	4	3	4	4	4	5	3	4	4	3	2	4	3	5	5	2	3	3	3	3	5	4	4
2	1	2	2	2	2	3	4	5	5	3	2	2	3	5	5	4	3	4	2	4	4	4	3	3	3	2	4	4	2	2	2	2	3	3	3	3
2	1	1	4	5	4	5	5	3	3	3	3	4	4	4	4	3	3	3	3	4	3	4	4	4	2	5	2	4	3	3	4	3	4	3	3	3
2	1	2	2	3	3	2	3	3	5	4	3	5	3	4	4	4	4	4	4	3	3	4	4	5	4	3	2	1	2	3	3	3	3	4	3	4
1	3	1	3	3	3	2	2	5	5	4	3	3	3	4	3	3	3	4	3	3	4	4	4	4	2	4	3	4	3	3	3	3	3	4	4	4
2	2	2	3	5	5	5	5	5	5	4	5	5	5	5	5	5	5	5	5	5	5	4	5	5	5	5	5	5	5	5	5	5	5	5	5	4
1	1	1	2	2	2	3	4	5	5	5	5	4	5	5	5	5	5	1	1	1	1	1	1	1	2	1	2	1	1	1	1	1	2	5	5	5
2	1	2	2	2	3	4	3	5	5	5	4	4	4	5	5	4	4	2	2	2	3	2	2	3	2	3	2	3	4	3	4	4	3	5	4	5
2	1	2	5	5	4	5	3	5	3	3	4	4	4	4	4	3	5	4	5	5	5	4	5	5	3	5	5	5	5	4	5	5	4	5	5	4
1	1	2	5	4	5	3	3	4	4	4	3	4	3	5	4	5	5	5	5	5	5	4	4	5	3	5	5	5	3	3	4	5	5	5	5	5
1	1	2	3	1	3	1	2	3	3	3	3	4	3	4	3	5	3	2	3	3	3	3	2	3	3	3	3	2	3	3	3	2	3	3	3	4
2	1	2	2	5	4	4	5	5	5	3	4	4	4	4	3	4	4	5	5	3	3	4	3	5	4	3	2	5	4	4	4	4	4	2	3	4
2	2	2	2	4	4	3	3	3	3	3	3	4	3	4	4	3	4	4	4	3	3	3	3	3	3	3	3	3	3	3	4	3	4	5	2	5
1	2	1	4	4	3	4	4	5	3	3	4	4	4	5	4	5	5	5	3	5	5	5	5	5	5	5	4	5	5	5	5	4	4	5	5	4
2	2	2	2	5	5	5	3	5	3	4	5	5	3	4	4	5	5	5	5	5	4	5	5	5	4	5	5	5	4	4	4	4	4	4	4	5
2	2	2	4	4	5	4	5	5	5	3	4	4	4	4	5	5	5	5	5	5	4	5	5	5	5	5	5	5	4	3	4	4	4	3	4	4
2	2	2	5	3	3	4	3	4	4	4	4	3	4	4	3	4	4	3	4	4	4	4	3	5	4	3	4	2	5	2	4	5	4	3	3	4
2	2	1	1	1	1	1	1	3	3	3	3	3	3	3	3	3	3	1	1	3	2	1	3	2	2	2	2	2	5	4	5	5	5	2	3	2
2	1	1	4	3	3	4	5	5	4	5	4	4	4	5	4	5	5	4	4	3	3	4	2	3	3	3	3	3	5	4	4	5	5	4	5	4
1	1	1	3	1	3	1	2	1	2	3	3	3	4	3	4	3	1	3	2	3	2	3	2	1	3	1	1	1	1	2	2	2	2	4	3	5
1	1	1	1	2	2	1	2	2	3	4	5	5	5	3	3	3	3	4	4	5	3	4	2	4	3	3	4	4	5	5	5	5	5	5	5	5
2	1	1	5	5	5	5	5	2	1	2	1	1	2	3	3	3	3	2	3	4	2	2	4	3	3	3	3	3	2	2	3	2	2	3	3	3
1	2	1	5	4	5	3	3	2	2	3	4	4	4	3	3	4	4	3	3	3	3	3	4	3	3	3	3	4	4	5	5	5	4	3	3	4
1	1	1	1	1	1	1	1	2	3	3	3	3	3	3	2	3	3	2	2	1	2	1	2	3	2	2	2	1	1	1	1	2	1	4	3	4
2	2	1	1	1	3	2	1	4	5	3	4	4	4	3	3	4	4	3	3	3	3	3	4	3	4	3	3	3	3	4	4	3	3	4	3	4
1	2	1	1	1	1	3	2	1	1	4	2	5	2	3	3	3	4	2	2	2	2	2	2	1	1	1	1	2	5	5	5	4	4	3	3	1
2	2	1	2	1	2	4	2	1	1	3	2	2	2	2	1	2	2	1	1	2	1	2	2	1	2	1	2	1	5	4	5	5	5	1	1	1
2	2	2	4	4	5	4	5	4	4	4	4	5	4	5	5	5	5	5	4	5	5	5	5	5	5	5	5	5	3	4	4	3	3	3	3	3
1	2	1	4	5	4	5	4	5	5	4	4	5	5	5	5	5	5	5	5	5	4	5	5	5	5	5	5	5	5	5	5	5	5	5	5	5
2	1	2	5	4	5	3	3	4	4	4	4	3	4	3	5	4	5	5	4	4	5	4	5	5	3	5	5	5	3	4	4	3	4	5	5	4
2	1	2	3	4	3	5	3	5	4	4	5	2	5	4	4	3	5	4	5	4	5	4	5	3	5	5	5	5	5	5	5	5	4	4	5	4
2	2	2	2	5	5	5	3	5	3	4	5	5	3	4	4	5	5	5	5	5	4	5	5	4	5	5	5	5	4	4	4	4	4	4	4	5
2	2	1	1	2	2	2	2	3	3	4	3	4	3	4	4	3	3	3	3	3	3	3	4	1	4	3	2	1	2	2	2	2	3	4	3	4
2	2	1	3	4	3	5	3	5	5	5	3	5	4	4	4	4	4	5	4	5	5	5	4	5	5	5	4	5	4	5	5	5	4	4	3	5
2	2	2	5	2	2	3	5	5	3	4	4	5	5	4	4	5	5	5	4	4	5	4	5	5	5	5	3	5	4	4	4	4	4	4	5	4
2	2	2	5	3	3	4	3	4	4	4	4	3	4	4	3	4	4	3	4	4	4	4	3	5	4	3	4	2	5	2	4	5	4	3	3	4
1	1	1	5	5	4	5	5	2	3	4	5	5	5	3	3	3	4	4	5	4	5	5	5	5	5	5	5	5	3	2	3	3	3	5	5	4
1	2	1	2	2	2	2	2	3	3	1	2	2	2	3	4	3	3	1	1	3	2	1	3	2	2	2	2	2	5	5	5	5	4	2	2	4
2	2	1	4	4	4	4	4	5	3	3	4	4	3	5	4	5	4	5	5	5	5	4	4	3	5	5	5	5	3	4	4	4	3	5	5	4
2	1	2	4	4	4	4	4	2	5	3	4	3	4	4	4	4	4	5	3	5	5	3	5	4	4	4	4	4	4	5	4	5	5	5	5	5
1	1	1	4	4	3	3	4	5	5	4	5	5	5	5	5	5	5	4	4	4	4	4	4	4	4	4	4	4	5	5	5	5	5	4	5	5
1	1	2	3	4	4	4	4	4	5	5	3	5	4	4	4	4	4	4	5	5	4	5	4	5	3	5	5	4	5	5	5	5	5	3	4	4
1	1	1	4	4	5	5	4	3	3	3	4	4	3	5	4	4	5	5	2	5	5	2	5	4	4	4	4	4	3	3	4	3	4	4	4	4
2	2	1	5	5	3	3	5	5	5	4	5	5	5	5	4	5	5	3	1	5	3	4	5	3	4	3	3	3	5	5	5	5	5	4	5	4
2	2	1	1	1	1	3	2	5	5	5	4	5	5	4	4	4	4	3	4	4	5	5	4	4	4	4	4	5	5	5	5	5	5	4	5	4
1	2	1	2	1	2	1	2	1	1	3	3	3	4	3	3	4	3	1	3	1	2	3	1	1	2	2	2	2	5	4	3	3	5	4	3	4
1	2	2	5	5	5	5	4	2	3	4	5	5	5	4	4	3	5	4	4	3	3	4	2	3	3	3	3	3	1	2	3	2	2	1	1	1
2	2	2	3	3	3	3	2	5	3	4	4	3	4	4	4	4	3	3	3	3	4	3	4	5	4	2	4	4	4	3	4	4	4	4	4	4
2	3	2	4	4	2	3	4	1	1	2	1	1	2	3	3	2	2	1	1	3	1	1	2	1	2	1	2	1	5	5	5	5	4	4	3	1
2	1	1	3	3	3	1	1	5	5	4	4	3	3	4	4	4	4	5	4	3	3	4	3	5	3	4	3	3	5	5	4	4	5	4	4	4
2	2	1	5	4	4	5	5	4	5	2	1	1	1	4	4	4	4	5	5	3	3	4	3	3	3	5	3	4	4	4	4	4	3	5	5	4
2	1	2	2	1	2	1	2	4	3	4	3	3	3	3	3	4	5	2	2	4	2	2	2	4	3	4	4	2	3	3	3	3	3	3	3	3
1	1	2	4	3	3	3	3	3	3	4	4	5	4	4	4	4	3	4	4	3	3	4	2	3	3	3	3	3	3	3	3	3	3	3	3	3
2	2	1	3	3	3	3	3	3	3	3	3	4	4	3	5	4	3	3	3	3	3	3	3	3	3	3	3	3	2	3	3	2	3	2	2	5
1	1	2	2	5	5	5	4	2	2	5	4	4	5	4	4	4	4	4	1	4	3	3	3	3	3	3	3	3	2	1	2	1	2	1	1	1
2	3	2	5	4	5	4	5	4	4	4	4	5	4	4	4	4	4	4	5	5	5	4	4	5	3	5	5	5	3	3	4	3	4	3	4	4
2	2	1	5	5	5	5	4	3	5	4	5	5	5	4	5	4	5	4	1	4	3	3	5	3	3	3	4	3	5	4	4	4	4	5	5	3
2	1	2	3	4	4	4	4	5	5	4	4	3	4	4	3	4	4	4	5	4	4	5	4	3	4	3	3	3	3	3	3	3	3	3	3	3
1	2	1	2	5	5	4	4	5	3	3	4	4	4	5	4	5	5	5	5	5	4	4	5	5	5	5	4	5	4	4	4	4	4	5	5	3
2	2	2	2	5	2	5	5	4	3	4	4	3	4	5	4	4	5	3	4	5	5	4	5	3	5	4	3	4	3	5	3	3	3	4	4	3
2	2	2	2	4	5	4	5	5	5	3	4	4	4	5	5	5	5	3	4	4	3	4	4	4	4	2	4	2	2	3	3	3	3	3	3	4
2	1	2	4	2	3	3	3	4	5	4	4	3	4	4	4	4	4	5	5	3	5	5	3	4	4	4	4	3	4	3	4	4	4	5	4	4
1	1	1	4	4	3	3	4	5	5	4	5	5	5	5	5	5	5	4	4	4	4	4	4	4	4	4	4	4	5	5	5	5	5	4	5	5
2	2	2	2	2	3	2	2	3	4	3	4	4	3	4	4	3	4	3	3	3	3	3	4	4	3	3	3	4	3	2	3	2	3	4	4	5
1	2	1	2	2	1	1	2	4	3	4	3	3	3	3	4	4	4	3	2	3	3	3	3	3	2	4	4	2	3	2	3	2	3	4	5	4
2	2	2	4	4	4	5	3	5	5	3	4	4	4	4	5	5	5	5	5	4	5	5	5	5	5	5	5	5	3	4	4	4	3	4	4	4
2	1	1	5	5	5	5	5	4	1	5	5	5	5	4	5	5	5	4	5	5	5	5	5	5	5	5	5	5	4	4	4	4	4	3	4	4
2	1	1	4	4	4	5	3	5	5	3	4	4	4	4	4	4	4	4	5	5	4	4	4	5	3	5	4	3	3	3	3	3	3	3	3	3
2	1	2	1	1	3	2	1	5	5	3	4	4	4	4	4	4	4	4	4	5	3	4	3	5	1	5	5	2	5	4	4	4	4	5	5	4
1	2	1	1	2	1	1	2	3	4	4	5	5	5	5	5	5	5	5	4	3	3	4	3	3	2	4	5	4	5	4	4	5	5	4	5	4
2	3	1	3	1	1	3	2	3	4	3	3	3	3	3	3	3	5	5	1	3	2	3	3	3	3	3	3	3	4	3	4	4	3	4	4	4
2	1	2	3	1	1	3	2	4	3	3	3	3	3	4	4	3	4	3	3	3	3	3	3	3	3	3	3	3	2	2	2	2	4	4	4	4
1	2	2	4	4	5	3	4	3	5	3	3	4	3	4	4	3	2	3	4	4	4	4	3	3	4	3	4	4	5	4	3	3	5	4	4	4
2	1	1	3	4	3	4	4	5	5	4	4	5	5	4	4	4	4	5	4	4	5	4	5	5	3	5	5	4	4	5	5	5	4	4	4	3
2	2	1	4	5	5	4	4	3	5	4	4	5	5	4	4	5	5	5	5	5	4	5	5	5	5	5	5	5	5	4	4	5	5	4	4	5
1	2	1	2	5	5	5	5	5	4	4	4	4	4	5	5	5	4	2	2	1	3	3	2	3	2	2	3	1	4	5	4	4	4	5	5	5
1	2	1	3	2	3	4	2	3	3	3	3	4	4	4	4	3	4	3	2	5	3	3	3	5	3	2	3	2	3	2	3	2	3	3	4	3
1	2	2	4	3	5	4	4	5	4	3	4	3	4	5	5	3	5	3	5	5	5	5	5	5	5	5	5	5	5	2	3	2	3	5	5	3
1	1	1	2	4	4	3	3	3	3	3	3	4	3	3	4	3	3	3	3	3	3	3	3	3	3	3	3	3	4	3	4	4	3	4	3	4
2	2	2	4	4	4	4	3	4	3	3	3	4	4	4	4	4	3	4	1	4	4	5	4	4	3	4	3	3	3	3	3	3	3	3	3	3
2	3	1	3	3	4	3	4	4	4	2	5	5	5	4	4	5	3	5	5	5	5	3	3	5	5	4	3	3	4	3	4	4	3	4	4	4
2	2	2	5	4	4	4	4	4	5	4	5	5	3	5	5	5	4	3	4	3	3	4	4	3	3	3	3	3	4	3	4	4	3	4	4	4
2	2	1	2	4	3	3	4	5	5	4	5	5	3	4	4	5	5	5	5	5	3	4	5	3	5	5	5	5	5	5	5	5	5	4	4	3
1	2	1	5	5	4	5	5	3	4	4	5	5	5	5	5	5	4	3	3	1	1	3	2	2	3	2	3	2	5	3	4	3	3	4	3	5
2	2	1	5	5	5	4	4	5	5	5	4	4	5	5	5	5	5	5	5	5	4	5	5	5	5	5	5	5	5	5	5	5	5	5	4	5
1	1	1	4	4	5	5	4	3	3	3	4	4	3	5	4	4	5	5	2	5	5	2	5	4	4	4	4	4	5	4	4	5	5	5	2	5
2	1	1	4	4	4	4	4	3	3	2	2	2	3	3	3	3	4	1	3	1	2	1	3	2	2	2	2	2	5	4	5	5	5	1	1	1
2	2	1	2	2	1	1	2	3	3	3	3	3	3	4	4	3	3	3	2	2	3	3	2	2	4	2	2	3	1	1	2	1	1	4	3	4
1	2	1	5	5	5	4	4	5	4	4	5	5	5	4	5	5	5	5	5	5	5	5	4	5	5	5	5	5	5	3	4	3	3	4	4	3
2	2	1	1	1	1	1	1	3	3	3	3	3	3	1	1	1	1	1	1	2	1	3	2	2	2	1	1	2	5	5	5	5	4	2	1	2
2	2	1	4	5	4	4	4	5	3	4	5	3	5	4	4	3	3	4	5	4	5	4	5	5	4	5	4	5	5	4	4	4	4	5	5	3
1	1	2	2	4	4	2	4	5	5	4	4	3	4	5	4	5	4	5	5	5	3	4	5	5	5	4	4	4	5	5	4	3	4	3	4	3
2	2	1	4	4	4	4	4	4	5	5	3	5	3	5	4	5	5	4	5	5	5	5	5	5	5	5	5	5	5	5	5	5	5	5	4	5
2	3	2	2	2	5	5	5	5	5	4	4	3	4	5	5	4	5	2	2	2	2	2	3	3	2	2	3	2	5	4	5	5	3	4	4	5
2	2	1	5	4	4	5	5	4	5	2	1	1	1	4	4	4	4	5	3	3	3	3	5	3	5	5	2	4	4	4	4	3	4	5	5	4
1	1	1	4	5	5	5	2	2	4	4	3	4	3	4	3	4	3	4	4	4	3	4	3	4	1	5	4	3	5	4	4	4	4	5	5	4
2	1	1	2	1	2	1	2	3	3	2	1	1	2	1	3	1	3	2	2	1	2	1	1	1	2	1	2	1	5	5	5	5	4	2	1	2
2	1	1	4	4	4	3	4	4	4	3	3	3	3	5	4	4	5	4	4	4	4	4	3	5	4	3	2	2	5	5	5	5	4	3	3	3
2	1	2	3	4	3	4	4	4	4	4	3	3	3	4	3	3	3	4	4	4	4	4	3	5	4	3	2	2	3	3	3	3	3	5	4	4
1	1	2	2	2	3	4	3	3	5	3	4	4	4	4	4	4	3	5	4	3	3	4	3	4	4	2	4	2	4	3	4	3	3	4	4	4
1	2	2	1	1	1	3	2	5	5	5	5	4	5	5	5	5	5	1	1	1	1	1	1	1	2	1	2	1	5	4	4	5	5	4	4	5
2	1	2	3	4	4	4	3	2	1	4	4	3	4	3	3	3	4	3	2	3	3	2	3	3	3	3	3	3	5	4	5	5	5	3	3	3
1	2	2	3	3	3	4	5	4	4	5	3	4	3	5	4	5	4	4	5	5	4	4	4	4	4	5	4	4	2	4	4	4	4	4	5	4
1	1	2	5	5	4	4	5	4	4	4	4	5	4	5	5	4	5	1	1	3	2	3	3	2	3	2	3	2	1	2	1	1	1	4	3	5
1	2	1	5	5	4	5	5	3	4	4	5	5	5	5	5	5	4	2	2	2	2	3	2	2	2	2	2	5	4	4	4	3	4	4	3	5
2	1	1	2	2	3	4	3	3	5	3	4	4	4	4	5	4	5	3	4	5	5	4	5	3	4	3	3	3	4	3	4	3	4	3	5	4
1	2	2	5	4	4	3	4	4	4	4	4	5	5	5	5	5	5	5	5	5	3	4	5	3	5	5	5	5	5	5	5	5	5	3	3	3
1	2	1	4	4	4	4	4	3	5	4	4	5	5	5	5	5	5	2	2	2	2	2	2	2	3	2	2	3	5	4	4	4	4	5	2	5
1	2	2	1	2	2	1	1	5	5	5	5	4	5	1	2	1	2	4	5	4	5	5	4	5	5	5	5	4	5	5	5	5	5	5	4	5
1	2	1	2	1	1	2	1	5	5	5	5	4	5	1	2	1	1	4	4	4	4	4	4	4	4	5	5	5	3	2	3	2	3	5	4	4
1	1	1	5	2	3	5	2	5	5	5	4	4	4	4	5	4	4	3	5	5	5	5	5	3	5	5	5	5	5	5	5	5	5	4	4	3
2	1	2	5	5	5	4	4	5	2	4	3	4	3	5	4	5	4	4	4	5	4	4	4	4	4	4	4	5	5	4	4	3	4	4	4	3
2	2	1	4	5	4	4	5	5	4	4	5	5	4	5	5	5	5	5	5	5	4	5	5	5	5	5	5	5	5	4	5	5	4	5	5	4
2	2	1	4	3	4	5	3	4	4	3	3	3	3	4	4	4	4	3	3	4	3	4	4	4	5	4	3	4	2	4	4	4	3	4	4	4
2	1	1	4	4	5	4	4	5	5	3	4	4	4	4	5	5	5	5	5	5	4	5	5	5	5	5	5	5	3	4	4	4	3	4	4	4
1	2	1	5	5	5	4	5	2	3	5	5	4	5	4	4	5	5	4	5	4	5	4	5	5	5	5	2	5	3	3	3	3	3	3	4	4
1	3	2	5	5	5	4	5	1	3	5	4	5	5	3	4	4	5	3	4	5	5	4	5	4	5	4	3	4	5	4	5	5	5	5	4	4
2	1	2	3	3	3	3	3	3	3	4	3	3	4	4	4	3	4	3	3	4	3	4	2	3	3	3	3	3	3	2	3	2	3	3	3	3
2	1	2	3	3	5	3	4	5	5	4	4	5	4	4	5	4	4	5	5	4	5	5	5	5	5	5	5	5	5	5	5	5	5	4	4	4
2	1	1	3	4	3	4	4	5	5	4	4	5	5	4	4	4	4	5	4	4	5	4	5	5	5	5	2	5	4	5	5	5	4	4	4	3
2	1	1	5	5	4	5	5	3	5	4	4	3	4	5	5	5	5	1	3	2	2	2	5	1	3	2	1	2	5	5	5	5	5	5	5	5
2	1	1	2	2	3	4	3	3	5	3	4	4	4	4	5	4	5	3	4	4	3	4	4	4	4	4	4	4	4	3	4	3	4	3	5	4
1	1	2	5	5	4	5	3	5	4	5	3	3	4	4	4	3	3	5	3	5	3	3	5	4	4	4	4	4	2	3	3	2	3	3	3	4
2	1	1	4	4	4	5	3	3	4	4	4	5	4	4	5	4	3	4	5	4	4	3	5	4	4	4	4	5	4	5	5	5	4	4	4	3
2	2	1	1	1	1	1	1	3	3	3	3	3	3	3	4	3	1	1	1	3	2	1	3	2	2	2	2	2	5	4	5	5	5	2	3	2
2	2	2	5	5	5	4	4	4	4	3	4	4	4	4	3	4	4	5	5	5	5	4	4	3	5	5	5	5	3	3	3	3	4	5	5	4
1	2	2	1	1	1	1	1	2	1	2	2	3	3	1	1	1	1	2	2	1	2	1	1	2	1	1	1	1	5	4	5	5	5	1	1	3
2	1	2	2	1	1	1	2	5	5	4	5	5	5	1	2	1	1	4	5	5	2	5	5	4	3	4	4	4	3	2	3	2	3	4	4	3
2	1	2	3	4	3	3	4	4	4	3	4	4	4	5	4	4	5	5	4	5	4	4	5	4	3	5	5	5	3	3	4	4	4	5	5	4
2	1	1	4	4	4	4	4	5	5	3	4	4	3	4	5	5	5	5	5	5	5	3	3	5	5	4	3	3	5	5	2	5	4	2	3	4
1	1	2	3	3	3	3	4	1	2	4	2	5	2	4	4	3	3	1	1	3	2	1	3	2	2	2	2	2	5	5	5	5	4	1	1	1
1	2	2	4	4	5	3	4	3	5	3	3	4	3	4	4	3	2	3	4	4	3	4	4	5	4	3	4	2	5	3	4	4	4	4	4	4
1	1	2	2	5	5	5	3	5	5	5	5	4	5	4	5	4	5	5	5	5	5	5	4	5	5	5	5	5	5	4	4	4	4	4	4	5
1	3	1	3	5	4	4	5	3	3	4	4	3	3	4	4	4	4	5	5	5	2	2	5	4	4	4	4	4	5	4	3	3	5	5	5	5
1	1	1	3	3	4	3	4	4	4	3	4	4	4	5	4	4	5	4	5	5	3	4	4	4	4	4	4	4	4	3	4	3	3	3	5	4
2	2	1	4	4	4	5	3	4	5	4	4	5	4	5	5	4	5	4	5	5	4	4	5	5	5	4	4	5	4	4	3	4	3	5	5	4
1	2	1	1	1	1	1	1	1	1	2	2	1	1	2	1	2	1	1	2	1	2	1	1	1	1	1	1	1	5	4	5	5	5	1	1	1
2	1	1	5	5	4	5	4	4	1	4	3	4	3	4	5	4	5	5	1	3	4	5	5	4	4	4	5	4	3	3	3	3	3	4	4	5
2	1	1	5	5	4	5	4	5	5	4	5	5	5	5	5	5	5	5	5	5	5	5	4	5	5	5	5	5	5	5	5	5	5	5	4	5
1	1	2	2	5	5	5	3	5	5	5	5	4	5	4	5	4	5	5	5	5	5	5	4	5	5	5	5	5	5	4	4	4	4	4	4	5
2	2	2	4	4	4	5	3	5	5	3	4	4	4	4	5	5	5	5	5	4	5	5	5	5	5	5	5	5	3	4	4	4	3	4	4	4
1	2	2	5	5	5	5	4	2	3	4	5	5	5	4	4	3	5	4	4	3	3	4	2	3	3	3	3	3	2	2	2	2	2	1	1	1
2	2	2	4	3	5	4	3	4	1	2	2	2	2	3	3	3	3	1	1	3	2	2	3	2	2	2	2	2	5	5	5	5	4	3	3	3
1	1	1	5	5	5	4	4	5	5	4	5	5	5	5	5	5	5	5	5	5	5	5	5	5	5	5	5	5	4	4	4	4	4	5	5	5
2	2	1	5	2	5	2	2	4	3	3	4	4	3	4	4	4	3	4	3	3	4	4	4	4	2	4	3	4	5	5	5	5	4	4	5	5
2	2	1	5	5	4	5	4	4	1	4	5	3	5	3	3	3	4	5	4	5	3	4	5	4	4	4	4	4	4	5	5	5	4	4	4	3
2	1	2	5	5	4	4	5	5	5	2	1	1	2	1	2	1	2	3	4	4	4	5	3	2	4	4	4	4	5	4	5	5	5	2	2	4
2	1	2	5	5	5	4	4	5	2	4	3	4	3	5	4	5	4	4	4	4	5	5	4	5	5	4	3	3	5	4	3	3	5	4	4	3
2	2	2	5	4	4	4	3	5	3	3	4	4	4	3	4	4	5	4	5	4	4	3	5	4	4	4	5	4	4	3	4	4	4	4	4	4
2	2	2	5	4	5	4	4	4	4	3	3	3	3	3	4	4	5	4	3	3	4	4	4	4	2	4	3	4	3	2	3	2	3	4	4	3
1	2	1	2	4	3	4	3	3	4	4	4	3	4	4	3	4	3	4	4	4	3	4	2	3	4	3	3	3	4	4	4	4	4	4	4	4
2	2	1	4	5	2	4	5	3	3	4	4	4	4	5	4	4	5	5	2	5	5	5	2	5	4	3	4	4	3	3	5	3	5	5	4	3
2	1	2	3	2	3	2	3	3	3	3	3	3	3	1	3	1	3	2	1	2	2	2	2	1	2	2	2	2	5	5	5	4	4	2	2	2
1	2	1	2	3	3	2	3	2	3	4	3	3	3	3	3	3	4	3	2	3	2	3	2	1	3	1	1	1	5	2	4	4	3	3	3	3
2	2	1	4	4	5	4	4	3	5	3	4	4	4	5	4	5	4	5	5	5	3	4	5	5	5	4	4	4	2	3	3	3	3	3	4	3
2	1	1	4	4	4	3	3	5	4	4	4	5	5	4	4	5	4	2	3	2	3	2	3	1	3	2	1	2	5	4	4	4	4	5	5	5
1	2	2	1	2	2	1	1	5	5	5	5	4	5	5	5	5	5	4	5	5	5	4	5	5	3	5	5	5	5	5	5	5	5	5	4	5
1	2	2	3	4	5	3	4	4	4	4	3	3	3	4	4	3	2	3	3	5	5	3	3	3	5	5	2	4	3	4	4	4	4	4	5	4
2	2	1	1	1	3	2	1	4	5	3	4	4	4	3	3	4	4	3	3	3	3	3	4	3	4	3	3	3	3	4	4	3	3	4	3	4
1	2	1	3	2	3	4	2	3	3	3	3	4	4	4	4	3	4	3	3	3	3	3	4	2	2	4	3	4	3	3	2	3	2	4	3	3
1	2	1	5	5	5	4	4	4	4	4	4	4	4	4	4	5	4	4	5	5	4	4	5	3	5	5	5	5	4	4	4	4	4	4	4	3
2	2	1	5	5	5	5	5	2	3	4	5	5	5	3	3	3	4	5	5	4	5	5	5	5	5	4	5	5	2	2	2	2	3	4	4	3
1	1	1	3	3	3	4	4	4	1	4	4	3	3	4	4	4	4	4	3	3	4	4	4	4	2	4	3	4	4	5	4	5	5	5	5	5
1	1	2	2	3	3	2	3	1	2	2	1	1	2	2	2	4	2	3	1	1	3	1	1	2	1	1	2	2	5	5	5	5	4	3	4	3
1	1	1	5	5	5	5	5	4	4	3	3	4	4	4	3	4	4	4	5	5	4	5	4	4	5	4	5	4	5	3	4	3	3	4	4	4
2	2	1	4	5	5	5	5	5	5	3	1	4	3	4	4	5	4	5	5	5	5	4	4	3	5	5	5	5	5	5	5	5	5	4	4	4
1	2	2	2	3	1	2	1	1	2	2	2	3	3	3	2	3	2	2	2	1	2	1	2	3	2	2	2	1	5	5	5	5	4	3	2	3
1	2	2	5	5	5	5	3	5	4	3	3	3	3	5	5	4	4	4	5	5	5	4	5	5	3	5	5	5	4	4	4	4	4	4	4	4
2	1	1	1	1	1	1	1	2	3	3	3	3	3	3	4	3	1	3	2	2	2	2	2	2	2	2	2	5	2	1	2	1	2	4	3	5
1	2	2	4	4	5	4	4	4	4	3	3	4	4	4	4	3	3	4	4	4	3	4	4	2	4	4	4	4	4	4	5	5	4	4	4	3
2	3	1	1	2	1	2	2	3	4	4	5	5	5	3	4	2	5	3	3	4	4	4	3	2	4	3	3	3	5	5	5	5	5	5	4	3
1	1	1	5	5	5	4	5	4	1	5	5	5	5	3	3	3	3	4	5	5	5	5	5	5	5	5	5	5	4	4	4	4	4	5	3	4
2	2	2	4	4	5	4	4	5	5	4	5	5	5	5	4	3	5	5	5	5	5	5	4	5	5	5	5	5	3	3	4	3	3	4	4	4
2	1	1	4	4	5	4	4	5	5	3	4	4	4	4	5	5	5	5	5	5	4	5	5	5	5	5	5	5	3	5	4	3	3	4	4	4
2	2	2	4	5	4	4	5	5	4	2	5	5	5	5	5	5	5	2	2	2	3	2	2	2	2	4	3	2	4	5	4	4	4	3	4	3
1	1	1	4	4	4	4	3	4	5	5	5	5	5	5	5	5	5	4	4	4	4	4	4	4	4	4	4	4	5	5	5	5	5	4	4	4
1	2	1	4	5	5	4	5	5	5	5	5	4	4	5	4	3	5	5	5	5	4	5	5	5	5	5	5	5	3	3	3	3	3	4	4	4
1	1	2	2	2	3	4	3	3	5	3	4	4	4	4	4	4	3	4	4	4	3	4	2	5	3	3	3	3	4	3	4	3	3	4	4	4
2	1	1	4	4	5	3	4	5	1	4	4	5	4	4	4	4	4	4	5	4	4	5	4	4	5	4	4	4	4	4	4	3	3	5	5	5
1	1	2	2	2	2	2	2	1	1	1	1	1	1	1	1	3	2	2	1	1	1	1	2	2	1	1	1	1	5	4	5	5	5	2	1	2
1	1	1	4	4	4	5	5	5	4	2	2	3	3	4	4	4	4	3	4	5	5	4	5	4	5	4	3	4	5	5	5	5	5	5	4	4
1	2	1	2	2	2	3	2	4	4	3	2	2	2	3	4	4	4	2	5	1	2	2	5	2	4	3	3	2	2	2	2	2	3	3	3	4
1	2	1	3	3	2	3	3	1	1	1	2	2	1	2	1	2	2	1	1	2	1	2	2	1	2	1	2	1	5	4	5	5	5	1	1	1
1	1	2	5	5	4	5	3	5	4	5	3	3	4	4	4	3	3	5	1	3	4	5	5	4	4	3	4	4	2	3	3	2	3	3	3	4
1	1	2	3	1	1	3	2	3	4	3	3	3	3	3	4	4	4	3	2	3	2	3	3	3	3	3	3	3	3	3	3	3	3	3	3	3
2	1	1	4	5	4	5	5	3	3	3	3	4	4	4	4	3	3	3	3	4	3	4	4	4	3	2	4	4	3	3	5	3	3	3	3	3
1	2	1	2	4	3	4	3	3	4	4	4	3	4	4	3	4	3	4	4	3	3	4	3	2	4	3	4	4	4	4	4	4	4	4	4	4
1	1	1	3	3	3	3	4	4	3	4	4	3	4	4	4	4	4	3	3	5	2	4	3	4	2	3	3	3	2	2	3	2	3	2	2	5
1	2	2	3	3	3	3	3	3	3	4	4	4	3	3	5	4	3	4	4	3	3	3	3	3	3	3	3	3	3	3	3	3	3	4	4	4
2	2	1	2	3	5	5	5	2	5	3	4	4	4	3	4	4	5	4	4	4	4	4	3	4	4	2	4	5	3	4	4	4	4	4	4	4
2	2	1	4	5	5	5	5	5	4	5	5	4	3	5	5	5	5	5	5	5	5	5	4	5	5	5	5	5	4	4	4	4	4	4	4	3
2	1	2	5	4	5	4	3	2	5	3	4	4	4	4	3	4	4	4	5	3	4	4	3	3	4	4	4	4	2	4	3	2	3	5	4	4
1	2	2	5	5	5	5	3	5	4	3	3	3	3	5	5	4	4	5	4	5	5	5	5	5	4	5	5	5	4	4	4	4	4	4	4	4
1	2	2	4	4	4	3	3	3	3	3	3	3	3	3	5	4	3	4	3	3	3	3	3	5	3	2	3	2	5	3	4	4	4	4	4	4
1	2	2	3	4	4	5	5	4	3	4	5	3	5	4	4	4	5	4	5	4	4	5	5	5	4	5	4	5	5	5	5	5	5	5	4	4
2	2	1	1	1	1	1	1	1	1	1	2	2	1	1	1	1	1	1	2	1	2	1	1	1	1	1	1	1	5	5	5	5	4	1	2	1
2	1	2	5	5	4	5	5	5	4	5	4	4	4	5	5	5	5	5	5	5	5	5	4	5	5	5	5	5	5	5	5	5	5	5	5	5
1	1	2	5	3	5	5	5	5	5	4	5	5	5	5	4	4	4	5	5	5	5	4	5	5	5	5	5	5	5	4	4	4	4	5	5	5
2	2	1	3	3	4	3	3	1	2	4	3	3	3	4	4	3	3	2	3	3	2	3	3	3	2	3	3	3	5	4	4	5	4	4	4	4
1	1	2	3	5	5	3	5	5	5	5	4	4	3	4	5	5	5	4	4	5	4	3	3	5	3	5	4	3	3	3	3	3	3	5	5	5
1	2	2	3	4	5	3	4	4	4	4	3	3	3	4	3	3	3	4	4	5	3	4	2	3	3	3	4	4	2	3	3	3	3	4	5	4
1	1	1	2	3	2	3	4	4	1	3	4	4	3	3	4	4	4	3	3	3	3	3	3	3	3	3	3	3	3	3	3	3	3	4	4	4
2	1	1	3	5	5	3	4	3	3	5	4	3	3	4	4	4	4	5	3	4	5	5	4	4	4	4	4	4	4	5	4	4	4	5	5	5
1	2	1	4	4	4	5	5	5	5	3	4	3	4	4	5	5	5	5	5	5	4	5	5	5	5	5	5	5	5	5	4	3	4	3	4	3
2	1	1	4	4	4	3	3	4	5	5	3	5	4	4	4	5	4	4	5	5	5	5	5	5	5	5	5	5	4	4	4	4	4	5	5	5
2	1	1	4	4	4	3	3	4	5	5	3	5	4	4	4	5	4	4	5	5	5	5	5	5	5	5	5	5	4	4	4	4	4	5	5	5
2	1	2	2	5	4	4	5	5	5	3	4	4	4	4	3	4	4	5	5	3	3	4	3	4	4	2	4	5	4	4	4	4	4	2	3	4
2	2	1	2	1	2	1	2	3	3	2	1	1	2	2	1	2	1	2	2	1	2	1	1	1	1	1	1	3	4	5	5	5	5	1	1	1
2	2	1	5	5	5	5	4	3	5	4	5	4	5	4	4	5	5	4	4	4	4	4	4	4	4	4	4	4	4	4	4	4	4	4	4	5
1	2	1	4	4	4	5	5	5	5	3	4	3	4	4	5	5	5	5	5	5	4	5	5	5	5	5	5	5	5	5	4	3	4	3	4	3
2	2	1	4	4	4	3	4	4	5	5	5	5	5	5	5	5	5	4	4	4	4	4	4	4	4	4	4	4	5	5	5	5	5	5	3	4
2	2	2	2	5	2	5	5	4	3	4	4	3	4	5	4	4	5	5	5	5	2	2	5	4	4	4	4	4	3	5	3	3	3	4	4	3
2	2	1	5	5	5	4	4	4	5	3	4	4	4	4	5	4	4	5	5	4	5	5	5	5	5	5	5	5	3	3	3	3	4	5	5	3
1	3	1	5	5	5	5	5	1	1	1	2	2	1	3	3	3	3	2	1	1	2	1	2	3	2	2	3	2	5	5	5	5	4	1	1	1
2	1	2	2	4	3	4	4	4	4	4	3	5	3	4	4	4	4	4	4	4	3	3	4	3	5	4	3	4	3	4	4	4	4	4	4	3
1	2	1	5	5	4	5	5	4	5	4	4	3	3	4	4	5	5	4	2	4	4	4	3	4	2	2	4	5	4	5	4	5	5	5	5	4
1	1	1	5	5	5	4	4	5	5	4	5	5	5	5	5	5	5	5	5	5	5	5	5	5	5	5	5	5	4	4	4	4	4	5	5	5
1	2	1	2	1	2	1	2	1	1	3	3	3	4	3	3	4	3	2	1	1	2	2	2	2	2	2	2	2	1	1	1	1	2	4	3	4
1	2	2	2	3	1	2	1	1	2	2	2	3	3	3	2	3	2	1	2	2	1	2	2	3	2	1	1	2	5	5	5	5	4	3	2	3
1	2	2	5	5	5	5	5	2	3	2	1	1	2	1	3	1	1	3	3	2	3	3	4	3	3	3	3	3	5	4	5	5	5	2	2	3
2	2	2	5	5	5	5	4	5	5	3	2	2	3	4	4	5	5	4	5	4	5	4	5	5	5	5	2	5	3	3	4	3	4	4	4	3
2	1	2	2	1	1	1	2	5	5	4	5	5	5	5	5	5	5	4	4	4	5	5	4	5	2	5	2	5	3	2	3	2	3	4	4	3
2	1	1	3	3	4	2	3	4	1	4	4	3	3	5	4	4	4	4	3	3	3	3	3	3	3	3	3	4	4	4	3	4	5	4	4	4
1	2	1	3	3	3	4	3	3	3	4	4	3	4	4	4	4	3	4	3	3	4	4	4	4	4	2	4	2	3	2	3	2	3	4	5	4
1	1	2	3	3	3	4	3	5	5	4	3	4	4	5	4	5	4	3	5	5	5	5	5	5	5	5	5	5	3	3	4	4	4	4	5	4
2	2	1	2	3	2	3	2	3	3	4	3	3	4	4	4	3	4	3	3	3	4	3	3	2	3	2	3	2	2	3	3	2	3	3	2	2
2	1	1	4	4	4	3	3	5	4	4	4	5	5	4	4	5	4	2	2	2	2	2	3	3	2	2	3	2	5	4	4	4	4	5	5	5
2	1	1	2	1	2	1	2	3	3	2	1	1	2	2	1	2	2	2	2	1	2	1	1	1	2	1	2	1	5	5	5	5	4	1	3	1
2	3	1	3	1	1	3	2	3	4	3	3	3	3	3	3	3	5	2	3	3	4	3	3	3	3	3	3	3	4	3	4	4	3	4	4	4
2	1	1	3	4	3	4	4	4	2	4	3	4	3	4	4	4	4	4	4	3	3	4	3	3	2	5	2	4	5	5	5	5	4	3	3	4
1	1	1	4	5	5	5	2	2	4	4	3	4	3	4	3	4	3	4	4	3	3	4	4	3	3	3	4	4	4	5	4	4	4	5	5	4
2	2	1	2	3	2	3	2	3	3	4	3	3	4	4	4	3	4	3	2	3	3	2	3	3	3	3	3	3	2	2	3	3	3	3	2	2
2	2	2	5	4	5	5	4	3	3	4	3	4	3	3	4	4	5	4	4	4	4	4	3	4	3	4	4	4	4	4	4	5	4	4	4	4
1	1	2	2	2	1	2	2	2	2	3	3	3	4	3	4	3	3	2	1	2	1	2	2	2	2	1	2	1	5	5	5	5	4	1	1	1
1	1	1	2	4	3	3	4	5	5	3	3	4	3	2	2	5	5	3	3	4	4	4	3	3	3	3	3	5	5	4	4	4	4	3	3	3
2	2	1	5	5	5	5	3	5	5	4	5	5	5	5	5	5	5	5	5	5	5	5	4	5	5	5	5	5	5	5	5	5	5	5	4	5
2	1	1	3	4	4	3	4	5	4	5	4	4	4	4	4	3	5	4	5	4	5	4	5	5	3	5	5	5	4	4	4	4	4	4	4	4
1	1	1	5	5	5	4	5	5	5	4	4	5	5	5	4	3	5	5	5	5	4	5	5	5	5	5	5	5	5	4	5	5	4	5	5	5
1	2	2	3	3	3	4	5	4	4	5	3	4	3	5	4	5	4	5	4	4	4	5	4	4	3	5	5	4	2	4	4	4	4	4	5	4
1	2	1	2	1	1	2	1	5	5	5	5	4	5	1	1	3	1	4	5	4	3	5	5	4	3	5	5	4	3	2	3	2	3	5	5	3
2	1	1	4	4	4	5	3	3	4	4	4	5	4	4	5	4	3	4	4	5	4	4	4	4	4	4	4	5	4	5	5	5	4	4	4	3
2	1	1	3	3	4	3	5	4	5	3	3	4	3	2	2	5	5	4	4	4	2	4	4	4	4	3	3	4	4	4	4	3	4	4	4	4
1	2	2	1	1	1	1	1	3	3	3	3	3	3	3	4	3	3	1	1	3	2	1	3	2	2	2	2	2	5	4	5	5	5	3	3	3
1	2	2	1	1	1	1	1	2	1	2	2	3	3	1	1	1	1	2	2	1	2	1	1	1	1	1	2	1	5	4	5	5	5	1	1	3
1	2	1	5	5	5	4	5	4	5	4	5	5	4	4	5	4	5	4	4	3	3	4	3	3	3	3	3	3	4	4	4	4	4	4	3	4
2	1	1	3	3	4	3	3	5	4	3	4	4	3	5	5	4	3	5	4	5	4	3	4	4	4	4	4	4	5	4	4	5	4	5	3	4
1	2	2	3	3	3	3	3	5	5	4	3	5	4	4	4	4	5	4	5	5	4	4	4	4	5	4	5	4	3	5	4	4	4	3	5	4
1	2	2	4	3	5	4	4	5	5	4	5	5	3	5	5	5	5	5	5	3	3	4	3	3	4	5	5	3	2	3	4	5	4	5	5	2
1	2	1	5	4	4	5	5	4	5	4	4	5	4	4	5	4	5	4	4	4	4	4	4	4	4	4	4	4	3	3	4	3	3	4	4	4
2	2	1	2	3	3	3	3	3	3	3	4	4	3	4	4	3	4	3	3	3	3	3	4	2	2	4	3	4	2	2	3	2	3	4	4	4
1	1	2	3	2	2	3	2	4	3	4	5	3	5	2	2	2	2	3	3	3	3	3	3	3	3	3	3	3	5	2	4	5	4	4	3	4
1	2	1	3	3	3	3	2	4	5	4	4	3	4	5	4	4	5	4	4	4	3	3	5	4	4	3	4	4	5	5	4	3	4	3	3	4
1	2	2	2	2	2	3	4	1	2	4	3	3	3	3	3	3	3	3	3	1	1	3	2	3	3	3	2	3	3	3	4	3	4	3	3	4
2	1	2	4	4	4	4	4	2	5	3	4	3	4	4	4	4	4	5	3	5	5	3	5	4	4	4	4	4	4	5	4	5	5	5	5	5
2	1	1	3	3	3	3	3	4	5	4	3	3	3	4	4	4	3	3	3	4	3	4	4	3	3	3	3	5	2	2	3	2	3	3	3	3
2	2	2	3	3	4	3	3	4	5	3	4	3	4	5	4	5	4	5	4	5	4	4	5	5	5	5	2	5	3	4	4	3	4	5	5	4
1	1	2	5	4	5	3	3	4	4	4	3	4	3	5	4	5	5	5	5	5	5	4	4	5	3	5	5	5	5	3	4	4	3	5	5	5
2	3	1	4	3	4	5	4	5	4	3	4	3	4	4	4	3	5	5	4	5	4	4	5	5	3	5	5	5	5	4	4	5	5	5	5	3
1	2	2	3	4	4	3	4	3	3	4	3	3	4	4	4	4	4	5	4	3	3	4	3	4	3	3	4	4	4	5	4	5	5	5	5	5
1	1	1	2	2	2	2	2	3	3	1	2	2	2	3	4	3	1	2	2	1	2	1	1	2	1	2	1	2	5	5	5	5	4	2	2	3
1	2	1	4	5	5	3	5	5	5	4	4	4	4	4	4	4	4	4	4	4	4	4	4	4	4	4	4	4	4	5	4	4	4	4	4	5
1	2	1	3	3	4	3	2	3	3	4	4	3	3	4	4	3	4	3	3	4	3	3	3	3	5	4	3	2	3	3	3	3	3	4	4	4
2	1	1	3	3	3	4	5	5	5	5	4	4	4	4	4	5	5	2	3	2	2	2	2	2	3	2	2	3	1	1	2	2	2	5	4	5
2	1	1	3	3	4	3	5	4	5	3	3	4	3	2	2	5	5	4	4	3	4	3	4	2	4	4	4	4	4	4	4	3	4	4	4	4
2	1	2	5	4	5	3	3	4	4	4	4	3	4	3	5	4	5	5	2	5	5	5	5	5	3	5	5	5	5	4	3	3	5	5	5	4
1	1	1	2	3	2	3	4	4	1	3	4	4	3	3	4	4	4	3	3	3	3	3	3	3	3	3	3	3	3	3	3	3	3	4	4	4
1	2	1	2	2	1	1	2	4	3	3	3	4	3	4	3	5	3	2	3	4	2	2	4	3	3	3	3	3	2	2	3	2	3	3	4	3
2	1	2	5	5	5	5	5	2	3	5	5	4	5	3	3	3	4	5	5	5	5	5	4	5	4	5	5	5	3	2	3	3	3	3	4	4
2	3	2	4	4	4	3	3	2	3	3	4	4	3	4	5	4	5	4	3	3	4	3	4	3	3	3	3	5	4	3	3	2	3	4	4	4
